# Supplementary material for: Opposing effects of final population density and stress on Escherichia coli mutation rate
Source: ISME J. 2018 Aug 7;12(12):2981–7. doi: 10.1038/s41396-018-0237-3 (PMC6230470; doi:10.1038/s41396-018-0237-3)
Supplement: Supplementary file 2 — R script [file 41396_2018_237_MOESM2_ESM.txt]

###
#This file contains R code to reconstruct the main-text figures from Krasovec et al.  2018 Opposing effects of final population density and stress on Escherichia coli mutation rate
#the nlme, ggplot2 and dplyr packages will need to be installed if not already present (e.g. using the following line without the # at the start:
#install.packages(c("nlme", "ggplot2", "dplyr"))

#Set the working directory by adjusting this line to indicate the folder containing the data (Krasovec_etal_data_ISME.csv) and removing the # at the beginning:
#setwd("/Path/to/folder")
#the code may be run bit by bit or all together from an R terminal by running the following line, having removed the # at the beginning:
# source("Krasovec_etal_main_figures.R")

library(nlme)
library(ggplot2)
library(dplyr)

##create the Fig.1
# read in the data
d1 <- read.csv("Krasovec_etal_data_ISME.csv") %>%
  subset(figure == "1")

#create the figure
p1 <- ggplot(aes(x = percentage_of_LB/100,y = mutation_rate, fill = D2, shape=genotype), data=d1)

p1 + 
  scale_y_log10(expression(paste("Mutation rate (10"^-9, "generation"^-1,")")), (breaks=c(6,15,30,60)))  + 
  scale_x_log10(expression(paste("LB concentration (%)")), (breaks=c(0.01,0.032,0.1,0.32, 1)), labels=c("1","3.2","10","32", "100"))  +
  geom_point(alpha=0.8, size=5) +
  scale_shape_manual(values=c(21), guide=FALSE) +
  scale_fill_gradientn(colours = c("#000A44","#4DCDFF","#FF671B","#FF0000","#660000"),
                       values=c(0,0.2,0.4,0.6,0.8,1), guide=FALSE) +
  theme_classic(base_size = 14) +
  theme(legend.direction="vertical",
        axis.line.x = element_line(size=1), 
        axis.line.y = element_line(size=1), 
        axis.ticks=element_line(size=2), 
        axis.text.x=element_text(size=14), 
        axis.text.y=element_text(size=14) ) 
ggsave("Figure1.pdf", width=6, height=4.4)

##create the Fig.2
# read in the data
d2 <- read.csv("Krasovec_etal_data_ISME.csv") %>%
  subset(figure == "2") 

#create the figure
p2 <- ggplot(aes(x = percentage_of_LB/100,y = mutation_rate, fill = D2, shape=genotype), data=d2)

p2 + 
  scale_y_log10(expression(paste("Mutation rate (10"^-9, "generation"^-1,")")), (breaks=c(6,15,30,60)))  + 
  scale_x_log10(expression(paste("LB concentration (%)")), (breaks=c(0.01,0.032,0.1,0.32, 1)), labels=c("1","3.2","10","32", "100"))  +
  geom_point(alpha=0.8, size=5) +
  scale_shape_manual(values=c(23), guide=FALSE) +
  scale_fill_gradientn(colours = c("#000A44","#4DCDFF","#FF671B","#FF0000","#660000"),
                       values=c(0,0.2,0.4,0.6,0.8,1), guide=FALSE) +
  theme_classic(base_size = 14) +
  theme(legend.direction="vertical",
        axis.line.x = element_line(size=1), 
        axis.line.y = element_line(size=1), 
        axis.ticks=element_line(size=2), 
        axis.text.x=element_text(size=14), 
        axis.text.y=element_text(size=14) ) 
ggsave("Figure2.pdf", width=6, height=4.4)

##create the Fig.3
# read in the data
d3 <- read.csv("Krasovec_etal_data_ISME.csv") %>%
  subset(figure =="3")

#create the figure
p3 <- ggplot(aes(x = percentage_of_LB/100,y = mutation_rate,  fill = D2, shape=genotype), data=d3)

p3 + 
  scale_y_log10(expression(paste("Mutation rate (10"^-9, "generation"^-1,")")), limits=c(5,32), (breaks=c(6,15,30)))  + 
  scale_x_log10(expression(paste("LB concentration (%)")), (breaks=c(0.01,0.032,0.1,0.32, 1)), labels=c("1","3.2","10","32", "100"))  +
  geom_point(alpha=0.8, size=5) +
  scale_shape_manual(values=c(24,22), guide=FALSE) +
  scale_fill_gradientn(colours = c("#000A44","#4DCDFF","#FF671B","#FF0000","#660000"),
                       values=c(0,0.2,0.4,0.6,0.8,1), guide=FALSE) +
  theme_classic(base_size = 14) +
  theme(legend.direction="vertical",
        axis.line.x = element_line(size=1), 
        axis.line.y = element_line(size=1), 
        axis.ticks=element_line(size=2), 
        axis.text.x=element_text(size=14), 
        axis.text.y=element_text(size=14) ) 
ggsave("Figure3.pdf", width=4, height=4.4)


##create the Fig.4
# read in the data
d4 <- read.csv("Krasovec_etal_data_ISME.csv") %>%
  subset(figure == "4")

#create the figure
p4 <- ggplot(aes(x = D,y = mutation_rate, colour=environment), data=d4)


p4 + 
  scale_y_log10(expression(paste("Mutation rate (10"^-9, "generation"^-1,")")), (breaks=c(0.1,1,10,100)))  + 
  scale_x_log10(expression(paste("Final population density (ml"^-1,")")), (breaks=c(1e7,1e8,1e9,1e10))) +
  scale_color_manual(values=c("#000A44","#446174"), guide=FALSE) +
  geom_point(alpha=0.8, size=5) +
  theme_classic(base_size = 14) +
  theme(legend.direction="horizontal",
        axis.line.x = element_line(size=1), 
        axis.line.y = element_line(size=1), 
        axis.ticks=element_line(size=2), 
        axis.text.x=element_text(size=14), 
        axis.text.y=element_text(size=14) ) 
ggsave("Figure4.pdf", width=7, height=4.4)
