# Supplementary material for: Opposing effects of final population density and stress on Escherichia coli mutation rate
Source: ISME J. 2018 Aug 7;12(12):2981–7. doi: 10.1038/s41396-018-0237-3 (PMC6230470; doi:10.1038/s41396-018-0237-3)
Supplement: Supplementary file 3 — Dataset 1 [file 41396_2018_237_MOESM3_ESM.csv]

marker	figure	mutation_rate	genotype	Authors	culture_volume	percentage_of_LB	environment	N0	Nt	D	LUM	D2	culture_1	culture_2	culture_3	culture_4	culture_5	culture_6	culture_7	culture_8	culture_9	culture_10	culture_11	culture_12	culture_13	culture_14	culture_15	culture_16	culture_17	culture_18	culture_19	culture_20	culture_21
rifampicin50	1	13.6706416	MG1655		0.5	1		1850	20189250	45000000		0	1	2	0	0	74	33	0	0	0	0	0	0	1	0	0	0	0	0	0	0	0
rifampicin50	1	32.2628479	MG1655		0.5	1		3000	34900824.7	74166667	2454141.33	0.0064623339	0	17	3	2	2	0	1	5	2	7	1	2	0	0	2	0	3
rifampicin50	1	20.1426744	MG1655		0.5	1		1450	36340755.2	75833333	2984973.67	0.00683161	1	0	2	3	2	0	23	1	0	0	0	1	1	1	2	0	0
rifampicin50	1	13.5276195	MG1655		1	3.2		7480	66900166.7	75833333.3		0.00683161	0	3	2	9	2	1	4	0	0	11	1	2	1	0	0	0	2	1	0	1	1
rifampicin50	1	26.4360445	MG1655		0.5	1		3400	36465364.6	77500000	4229176	0.0072008863	0	2	2	2	10	2	0	3	0	1	0	2	3	0	1
rifampicin50	1	24.4529966	MG1655		1	1		8100	70870659.7	79166666.7	2065786	0.0075701625	3	3	2	1	2	1	3	1	2	5	3	3	2	4	3	5
rifampicin50	1	30.2008371	MG1655		0.5	1		2250	37051953.1	82500000	2206652.67	0.0083087149	1	2	2	1	3	2	4	0	1	0	1	0	5	2	4	3	0
rifampicin50	1	33.7900417	MG1655		1	1		9300	68629687.5	82500000	2058993.33	0.0083087149	3	10	2	11	5	4	1	3	3	5	6	2	3	5	3	6
rifampicin50	1	47.2748008	MG1655		0.5	1.8		8650	58001302.1	125833333.33	6631136.67	0.0179098966	5	3	6	8	6	6	10	7	3	2	6	4	5	3
rifampicin50	1	9.32089197	MG1655		0.5	1.8		1125	61689375	137500000		0.0204948301	0	0	0	1	0	1	0	2	1	0	2	0	8	0	1	0	0	1	4	2	0
rifampicin50	1	24.8066408	MG1655		0.5	1.8		1100	70585937.5	150000000	5438446.33	0.0232644018	4	5	1	2	7	3	1	3	3	3	2	4	0	3	3	3
rifampicin50	1	30.375032	MG1655		0.5	1.8		2600	68740668.4	154166666.7	7144048.33	0.0241875923	4	2	2	4	3	6	2	2	4	2	6	6	3	6	2	1	10
rifampicin50	1	26.1812265	MG1655		0.5	1.8		2800	80668489.6	168333330	5998147.33	0.0273264394	3	48	1	4	2	3	6	4	6	2	1	3	6	4	3	3
rifampicin50	1	20.5205239	MG1655		0.5	1.8		1800	75631597.2	169166670	5413581.67	0.027511079	7	3	1	1	1	1	3	3	3	4	1	2	4	3	5	0
rifampicin50	1	19.60541	MG1655		0.5	1.8		3150	82069184	171666670	4340191.33	0.0280649934	3	0	4	5	1	6	6	2	3	2	1	2	0	2	4	4	3
rifampicin50	1	16.1025641	MG1655		1	1.8		2100	156000000	173333333	5033012.67	0.0284342688	6	13	2	6	1	8	1	7	5	1	6	6	15	2	10	5
rifampicin50	1	23.4957714	MG1655		0.5	1.8		1500	81589149.3	181666670	5008130	0.0302806507	2	32	1	1	3	4	1	6	4	4	3	4	8	3	1	2
rifampicin50	1	21.555429	MG1655		0.5	3.2		1725	89583000	195000000		0.0332348597	0	7	6	56	2	1	2	1	3	7	0	14	2	15	3	14	0	6	2	6	6
rifampicin50	1	12.4024598	MG1655		0.5	3.2		3525	101592750	215833333		0.0378508123	0	1	3	2	1	1	1	1	2	17	6	6	4	1	0	0	3	21	3	1	0
rifampicin50	1	15.0216719	MG1655		0.5	3.2		1700	110973000	236666667		0.0424667652	6	10	2	1	1	2	1	3	2	1	4	2	4	1	1	5	4	2	3	2	3
rifampicin50	1	12.4828883	MG1655		0.5	3.2		1700	109269583	241666667		0.0435745939	61	0	0	0	1	1	3	8	1	4	1	6	1	7	3	15	17	1	1	0	2
rifampicin50	1	19.7588647	MG1655		0.5	3.2		2350	116858941	248333330	9331133	0.0450516979	12	10	0	1	5	7	10	5	2	3	5	6	2	3	2	15
rifampicin50	1	10.7104993	MG1655		0.5	3.2		1750	119789000	257500000		0.0470827179	3	1	2	7	0	1	4	4	4	3	2	1	4	0	2	1	2	3	2	0	0
rifampicin50	1	8.36147089	MG1655		0.5	3.2		1675	119835375	261250000		0.0479135894	2	0	2	2	27	2	0	2	0	0	0	2	3	2	1	6	1	0	0	2	4
rifampicin50	1	14.1922837	MG1655		0.5	3.2		2650	132184505	275833330	10805063.7	0.0511447555	1	1	47	3	40	3	8	4	0	3	3	3	1	5	6	1
rifampicin50	1	13.0932085	MG1655		1	3.2		6000	251046181	276666667	10299876.3	0.0513293945	12	1	5	11	10	70	3	4	6	6	7	6	10	9	3	12
rifampicin50	1	11.853064	MG1655		0.5	3.2		1725	128743083	278333333		0.0516986705	65	2	2	4	1	1	4	2	3	1	5	3	0	29	0	1	1	0	4	25	4
rifampicin50	1	16.0472147	MG1655		0.5	3.2		2050	127623394	284166670	11725094.7	0.0529911381	2	3	2	2	1	6	6	2	2	1	4	4	5	3	9	34
rifampicin50	1	16.6338362	MG1655		0.5	3.2		3500	136649175	285833330	9623644.33	0.0533604129	7	0	3	4	6	2	4	7	7	4	201	4	3	0	10	7
rifampicin50	1	14.1312799	MG1655		1	3.2		12900	238124219	286250000	9815240	0.0534527326	6	5	5	3	5	5	13	10	24	17	1	22	7	8	3	12
rifampicin50	1	11.7620439	MG1655		1	1.8		5100	258118403	288333333	10588011	0.0539143278	5	3	44	2	5	2	2	17	3	6	10	125	45	8	2	18
rifampicin50	1	17.5539132	MG1655		0.5	3.2		3150	144184375	322500000	11202231	0.0614844904	5	2	12	5	2	14	4	30	1	3	6	1	22	15	6	1
rifampicin50	1	8.57476021	MG1655		0.5	5.7		3325	191025750	405833333		0.0799483013	1	2	3	6	2	12	8	8	1	1	0	46	10	2	2	2	0	1	2	1	5
rifampicin50	1	13.0994483	MG1655		0.5	5.7		1825	191076750	407500000		0.0803175776	3	1	44	42	14	2	12	4	8	4	9	10	0	1	3	5	6	3	4	2	12
rifampicin50	1	14.026973	MG1655		0.5	5.7		1775	192343708	415833333		0.0821639586	10	5	4	5	18	5	61	4	5	6	2	4	3	6	50	2	1	0	20	4	155
rifampicin50	1	8.0681098	MG1655		0.5	5.7		1700	212441333	456666667		0.0912112261	9	0	0	1	2	1	2	2	1	27	10	21	4	6	3	25	2	7	5	1	0
rifampicin50	1	13.8768558	MG1655		1	10		7600	408017500	462500000		0.0925036928	10	30	90	9	18	7	15	11	13	9	54	18	38	6	10	14	9	9	31	57	7
rifampicin50	1	7.20877843	MG1655		0.5	5.7		1850	215015625	468750000		0.0938884786	3	0	0	0	32	4	0	4	4	5	2	4	3	1	0	5	3	10	6	1	28
rifampicin50	1	14.4582988	MG1655		0.5	5.7		2800	222571137	499166666.67	19932793.7	0.1006277696	1	11	18	8	15	6	4	4	6	2	44	11	6	7	4	6
rifampicin50	1	15.7520066	MG1655		0.5	3.2		5600	235652517	500833333.33	15963939.3	0.1009970458	27	262	18	9	4	9	6	10	7	11	2	4	5	2	18	14
rifampicin50	1	14.290374	MG1655		0.5	5.7		2900	240231641	502500000	16340184	0.101366322	24	7	8	6	3	4	7	11	2	0	10	8	26	26	8	82
rifampicin50	1	15.634567	MG1655		0.5	5.7		1800	244778125	547500000	18841410	0.1113367799	7	7	19	11	13	21	3	8	5	5	16	4	5	46	29	2
rifampicin50	1	6.0273255	MG1655		0.5	7.5		1700	257991708	565833333		0.1153988183	5	11	0	1	1	2	2	2	2	1	2	19	0	66	6	4	0	3	1	13
rifampicin50	1	22.5470426	MG1655		0.5	10		2650	274891927	575000000	29538322.7	0.1174298375	24	14	5	18	12	130	7	46	27	13	35	13	12	14	18	13
rifampicin50	1	10.7842556	MG1655		0.5	10		3075	263346875	587500000		0.1201994092	92	11	3	160	5	8	5	10	7	12	7	1	34	4	6	5	1	9	0	1	12
rifampicin50	1	8.98907319	MG1655		0.5	10		3900	276224250	597500000		0.1224150665	6	4	2	23	2	11	2	14	4	8	1	4	12	95	2	8	2	5	4	2	2
rifampicin50	1	8.68252121	MG1655		0.5	10		4375	282521625	622500000		0.1279542098	7	1	4	20	3	16	1	3	0	9	1	11	6	2	5	11	5	4	4	7	48
rifampicin50	1	17.2326319	MG1655		0.5	10		4600	311327951	661666666.67	43848466.7	0.1366322009	10	115	19	12	12	6	11	11	103	7	31	11	51	74	2	12
rifampicin50	1	8.74458654	MG1655		0.5	10		3500	343183750	758333333		0.1580502215	6	8	13	15	10	8	7	4	6	5	1	56	2	0	8	27	14	1	4	12	6
rifampicin50	1	8.31802234	MG1655		0.5	10		3750	344432833	769166667		0.1604505171	8	17	3	16	5	17	7	6	6	3	2	4	60	2	0	28	11	87	0	5	8
rifampicin50	1	16.8769313	MG1655		0.5	10		2200	371394531	775000000	30601475.3	0.1617429838	10	23	137	3	12	7	23	47	20	40	28	13	11	14	25	18
rifampicin50	1	16.3473743	MG1655		0.5	10		2400	372536892	791666670	28433324.3	0.1654357467	9	5	9	10	59	28	13	20	27	15	24	5	12	49	37	29
rifampicin50	1	39.7688564	MG1655		0.5	32		1800	435290365	908333330	64143647	0.1912850805	69	87	37	51	164	49	44	29	74	201	90	46	501	74	85	36
rifampicin50	1	14.5830795	MG1655		0.5	10		2500	426658854	950000000	34899734.7	0.2005169867	21	50	8	19	193	136	23	16	18	6	71	12	21	11	3	16
rifampicin50	1	5.49160238	MG1655		0.5	10		1825	438851875	962500000		0.2032865584	111	0	5	8	8	0	3	13	52	5	5	2	13	0	59	17	10	4	1	6	2
rifampicin50	1	13.5869885	MG1655		0.5	10		1900	461986111	1033333300	34693075.7	0.2189807903	12	20	12	14	201	17	23	15	117	10	22	10	40	12	8	10
rifampicin50	1	51.8123447	MG1655		0.5	57		1750	505960503	1058333300	54956044.7	0.2245199335	119	151	85	151	77	151	109	72	201	72	63	67	137	152	151	69
rifampicin50	1	9.69895179	MG1655		0.5	18		1850	489228125	1062500000		0.2254431315	36	10	9	64	6	4	133	23	5	7	6	5	9	132	9	155	4	48	5	68	28
rifampicin50	1	31.3956732	MG1655		0.5	32		1650	505865885	1075000000	70668820	0.2282127031	47	32	36	46	208	59	256	71	62	36	24	52	59	65	80	184
rifampicin50	1	14.3820072	MG1655		0.5	18		1900	490473958	1100000000	74208945	0.2337518464	26	12	318	84	15	9	42	89	23	17	12	13	10	14	42	12
rifampicin50	1	9.65390862	MG1655		0.5	18		3175	524554375	1129166667		0.2402141803	5	17	15	51	15	5	8	10	9	4	26	34	47	10	17	11	11	10	38	17	4
rifampicin50	1	14.6906946	MG1655		0.5	18		1025	524481667	1141666667		0.2429837519	11	36	14	17	22	49	27	17	29	50	14	27	24	30	10	10	18	13	32	19	74
rifampicin50	1	29.9929945	MG1655		0.5	32		4500	572467014	1216666666.7	59160928.3	0.2596011817	49	164	93	39	51	32	44	42	79	118	99	39	55	60	137	67
rifampicin50	1	9.92093331	MG1655		0.5	18		875	602866667	1333333333		0.2854505169	23	4	39	31	14	27	4	32	49	12	17	57	7	2	23	37	12	50	501	11	12
rifampicin50	1	22.7348947	MG1655		0.5	32		1975	621335625	1337500000		0.2863737076	83	51	52	160	67	29	26	41	108	55	65	60	20	160	39	53	37	33	22	143	41
rifampicin50	1	21.2993593	MG1655		1	32		8680	1236891667	1416666667		0.303914328	150	93	150	82	77	87	150	62	62	121	501	125	140	64	150	74	86	150	135	91
rifampicin50	1	5.51208503	MG1655		0.5	18		825	628618750	1437500000		0.3085302807	3	1	90	3	1	111	19	11	501	7	4	10	46	40	3	2	10	47	10	7
rifampicin50	1	21.0867646	MG1655		0.5	32		3100	681802083	1525000000	79350436	0.3279172822	50	28	70	56	32	72	80	72	37	90	47	33	32	27	79
rifampicin50	1	6.13719556	MG1655		0.5	13.2		1700	748876250	1712500000		0.3694608567	79	32	56	13	22	9	30	13	15	40	8	9	7	2	13	18	19	5	1	7	4
rifampicin50	1	7.37583228	MG1655		0.35	32		717.5	589628375	1775000000	64617140.3	0.3833087149	23	7	20	13	11	10	6	6	3	9	0	24	15	26	19	9	27
rifampicin50	1	14.4259281	MG1655		0.5	32		1650	824972917	1791666667		0.3870014772	28	55	46	66	190	19	93	501	27	39	33	97	61	11	18	28	53	28	78	66	26
rifampicin50	1	78.1876935	MG1655		0.5	57		3200	810025174	1816666666.7	66401771.2	0.3925406204	212	218	325	412	367	201	567	186	287	424	419	545	256	267	285	517
rifampicin50	1	82.2700654	MG1655		0.5	75		3200	890068576	1891666666.7	49478541.9	0.4091580503	267	312	501	259	431	395	437	362	404	312	401	347	381	215	320	1001
rifampicin50	1	22.7712507	MG1655		1	57		4080	1658890000	1900000000		0.4110044313	150	160	150	125	106	150	501	501	150	130	150	150	140	150	142	150	150	140	501	150	150
rifampicin50	1	37.3671873	MG1655		0.5	57		3150	905714410	2016666700	74550675	0.436853774	187	201	150	151	188	151	201	62	201	149	102	151	151	201	109	83
rifampicin50	1	6.08046721	MG1655		0.35	32		1820	692052083	2083333333	58766065	0.4516248153	100	1	21	150	25	8	7	22	16	1	54	2	5	11	49	13
rifampicin50	1	17.5712465	MG1655		0.5	57		1700	966977500	2091666667		0.4534711966	50	57	49	47	41	53	45	66	43	71	74	154	61	27	60	73	77	117	72	54
rifampicin50	1	17.3797512	MG1655		0.35	90		2450	709388750	2125000000	36064175	0.4608567209	17	43	62	58	95	16	102	33	155	68	65	49	87	8	34	80
rifampicin50	1	23.8062971	MG1655		0.5	90		13400	1017881944	2166666666.7	52044865.3	0.4700886263	179	75	179	118	119	127	161	39	161	65	66	42	99	151	112	111
rifampicin50	1	20.2796142	MG1655		0.5	57		2200	997356250	2225000000		0.483013294	41	78	55	58	501	58	82	52	118	61	501	129	67	48	107	48	54	168	83	160	71
rifampicin50	1	34.8936667	MG1655		0.5	75		5750	1047152778	2266666666.7	83804126.7	0.4922451995	130	57	179	175	196	420	133	151	137	172	104	201	177	412	191	200
rifampicin50	1	28.2576271	MG1655		0.5	57		12000	1106250000	2400000000	92511301.3	0.5217872969	201	501	151	161	116	151	29	201	501	151	151	151	145
rifampicin50	1	23.2317764	MG1655		0.35	90		1085	809537750	2425000000	39743648	0.5273264402	48	90	65	45	63	37	60	160	55	102	56	58	62	75	105	94
rifampicin50	1	20.0213999	MG1655		0.5	57		1775	1104368333	2433333333		0.5291728212	89	78	113	70	84	85	132	75	62	112	48	501	501	61	80	58	66	75	109	47	118
rifampicin50	1	20.9797606	MG1655		0.35	90		700	817883500	2450000000	55639975	0.5328655835	37	74	63	122	54	38	68	41	57	73	58	41	98	48	57	100
rifampicin50	1	16.9556247	MG1655		0.35	75		980	811825000	2500000000	65632999	0.5439438701	35	66	44	40	15	31	72	87	41	110	28	160	48	69	42
rifampicin50	1	9.80155204	MG1655		0.35	57		1330	854048417	2558333333	66055434.3	0.5568685376	27	23	9	9	150	22	63	15	47	95	16	27	7	133	167	24	150
rifampicin50	1	13.1263643	MG1655		0.35	75		332.5	836179750	2575000000	77047692.6	0.5605612999	25	16	34	27	34	11	160	69	44	30	21	52	135	28	46	53	48
rifampicin50	1	15.9185501	MG1655		0.35	90		665	844298000	2600000000	87715898	0.5661004432	73	48	41	50	140	38	90	37	40	9	40	59	43	31	501	63
rifampicin50	1	16.3306722	MG1655		0.5	57		3275	1194133333	2666666667		0.580871492	55	33	46	62	44	141	74	501	89	63	70	111	77	54	125	117	158	91	48	63	56
rifampicin50	1	16.7391664	MG1655		0.35	75		963	885826667	2666666667	53088643	0.580871492	48	102	53	48	98	69	20	40	150	47	141	20	61	97	28	55
rifampicin50	1	15.6366949	MG1655		0.35	90		1435	895713583	2758333333	113364908	0.6011816839	54	47	104	70	35	45	43	71	160	11	19	86	150	45	49	62
rifampicin50	1	17.9084102	MG1655		0.5	57		3275	1270911250	2808333333		0.6122599704	68	123	86	73	62	65	60	85	62	109	96	38	501	501	64	58	501	127	166	176	112
rifampicin50	1	15.0575773	MG1655		0.35	90		297.5	920068333	2833333333	113351966	0.6177991137	42	42	48	150	37	49	72	14	38	47	53	35	52	43	46	160
rifampicin50	1	10.4649852	MG1655		0.35	57		647.5	962543167	2883333333	64934543	0.6288774003	160	8	63	45	26	26	15	150	10	28	91	63	37	76	55	22
rifampicin50	1	12.0611228	MG1655		0.35	75		823	1035309917	3116666667	65852229	0.680576071	73	33	36	43	40	29	57	25	77	32	25	21	58	92	27	77
rifampicin50	1	37.5656476	MG1655		0.5	90		3200	1452843316	3258333333.3	49942648.7	0.7119645495	513	513	246	187	402	221	93	501	212	255	513	512	169	501	311	469
nalidixic_acid30	2	36.9047619	mutT		0.35	1		3727.5	15120000	45000000	2034635.67	0	1	0	1	0	0	6	1	0	2	1	0	0	2	0	0	0	2
nalidixic_acid30	2	31.7095984	mutT		0.35	1		2975	21633828.1	65000000	2215661	0.0044313146	0	0	2	4	0	0	0	1	0	2	0	2	16	131	3	0	0
nalidixic_acid30	2	10.2639686	mutT		0.35	1		350	22993055.6	73333333.3	1315658.6	0.0062776957	0	0	0	0	0	0	0	0	0	0	0	19	0	15	0	3
nalidixic_acid30	2	14.2876121	mutT		0.35	1		420	32475685.8	100833333	1415582.33	0.0123707533	1	0	0	0	0	0	0	0	0	0	2	2	0	1	1	3	1
nalidixic_acid30	2	31.200773	mutT		0.35	1.8		4042.5	46248854.2	136666666.7	4204822.33	0.020310192	1	16	2	1	0	1	7	3	1	1	0	4	1	4	21	1	8
nalidixic_acid30	2	10.8804226	mutT		0.35	1.8		420	49630425.3	154166667	3131505.33	0.0241875924	7	4	0	6	4	0	0	0	0	1	0	0	0	0	1	1	0
nalidixic_acid30	2	35.1900696	mutT		0.35	3.2		3727.5	54361927.1	163333333	8532106	0.0262186114	2	3	1	6	2	1	49	3	4	15	3	5	3	5	2	0
nalidixic_acid30	2	43.9362237	mutT		0.35	3.2		3990	57811067.7	170833333	8996656.33	0.0278803544	20	5	19	1	0	0	15	61	9	5	2	5	56	13	3	3
nalidixic_acid30	2	22.9890605	mutT		0.35	3.2		4025	62160000	185000000	9543422.67	0.0310192024	4	0	1	2	7	9	1	6	0	2	15	9	1	0	0	14
nalidixic_acid30	2	19.839018	mutT		0.35	3.2		385	82665381.9	256666667	6765513.67	0.0468980798	2	1	74	2	2	7	14	0	0	2	18	7	20	0	119	0
nalidixic_acid30	2	13.2076241	mutT		0.35	3.2		385	99260850.7	308333333	7040933.67	0.0583456425	4	8	0	2	2	0	0	0	3	0	2	11	17	28	4	1
nalidixic_acid30	2	24.1696977	mutT		0.35	5.7		4042.5	116468151	344166667	17342575.3	0.0662850813	0	11	1	7	9	16	2	11	5	5	5	3	10	11	4	16
nalidixic_acid30	2	21.6790877	mutT		0.35	3.2		210	116010417	370000000	5770715.67	0.0720088626	31	5	3	1	3	0	5	185	2	4	4	20	10	7	2	36
nalidixic_acid30	2	14.5426372	mutT		0.35	5.7		350	212203602	659166667	12054416.3	0.1360782866	6	7	1	3	12	4	13	22	6	2	0	38	27	7	11	12
nalidixic_acid30	2	11.0077519	mutT		0.35	5.7		315	225750000	720000000	11189563.7	0.1495568685	5	23	4	1	10	4	5	0	17	1	39	8	87	12	1	2
nalidixic_acid30	2	14.7049589	mutT		0.35	10		3815	270725000	800000000	30740069.7	0.167282127	10	6	11	5	5	3	13	14	6	14	7	12	7	15	8	11
nalidixic_acid30	2	23.5040208	mutT		0.35	1.8		3920	338240000	1006666667	42900975.7	0.2130723782	3	49	42	46	12	24	33	35	52	21	70	32	5	21	44
nalidixic_acid30	2	11.8887254	mutT		0.35	10		4007.5	353360000	1051666667	25959362	0.2230428361	55	1	18	6	62	9	17	32	30	1	7	9	8	3	34	17
nalidixic_acid30	2	13.6137351	mutT		0.35	10		315	383803559	1191666667	20254995	0.2540620385	12	35	31	10	5	5	10	12	9	11	26	10	5	53	108	17
nalidixic_acid30	2	18.6869588	mutT		0.35	18		3920	488147917	1466666667	42985902	0.3149926146	44	191	101	31	17	8	201	33	121	176	151	43	23	7	8	39
nalidixic_acid30	2	15.2728634	mutT		0.35	18		1575	521709635	1541666667	43634987.7	0.3316100444	151	53	42	31	3	27	56	13	32	20	22	501	55	5	49	16
nalidixic_acid30	2	37.1167645	mutT		0.35	32		4130	613200000	1825000000	67030404.7	0.3943870015	99	151	151	151	68	151	30	201	107	106	26	151	92	151	68	501
nalidixic_acid30	2	49.3224255	mutT		0.35	32		4007.5	607411328	1825000000	65439571	0.3943870015	181	151	59	151	151	101	151	201	101	151	151	41	121	201	151	201
nalidixic_acid30	2	23.1968439	mutT		0.35	18		525	592882378	1841666667	38022384.7	0.3980797638	12	153	88	59	18	93	66	183	133	39	75	15	55	79	42	175
nalidixic_acid30	2	24.4614483	mutT		0.35	18		455	577439236	1841666667	38645484.3	0.3980797638	79	49	25	262	9	82	52	32	107	70	32	56	69	44	301	501
nalidixic_acid30	2	38.1634963	mutT		0.35	32		455	920591753	2858333333	57605419	0.623338257	33	501	501	151	501	201	163	201	501	501	501	132	104	201	201	125
nalidixic_acid30	2	93.0051892	mutT		0.35	90		350	1103099740	3425000000	34090452.9	0.7488921714	501	501	501	501	501	501	501	501	501	501	501	501	501	501	501	501
nalidixic_acid30	2	84.6071876	mutT		0.35	90		315	1212592014	3766666667	34493587	0.8245937963	501	501	501	501	501	501	501	501	501	501	501	501	501	501	501	501
nalidixic_acid30	2	72.1050737	mutT		0.35	90		5285	1422840234	4275000000	42803352.7	0.9372230429	501	501	501	501	501	501	501	501	501	501	501	501	501	501	501
nalidixic_acid30	2	72.0462605	mutT		0.35	90		210	1424001736	4541666667	53605018	0.996307238	501	501	501	501	501	501	501	501	501	501	501	501	501	501	501	501
rifampicin50	3	12.392649	dinB		0.5	1.8		550	48415798.6	104166666.7	3868411.97	0.0131093058	1	3	0	1	0	2	1	0	0	7	3	0	0	0	0	0	2
rifampicin50	3	21.3748697	umuC		0.5	1.8		650	64468229.2	136666667	3520963.33	0.0203101921	1	3	2	5	1	1	41	0	0	2	2	2	5	2	3	1001	0
rifampicin50	3	31.4403786	dinB		0.5	3.2		500	80724218.8	169166666.7	7926049	0.0275110783	5	4	10	3	9	7	1	3	3	3	3	7	6	4	12	3	4
rifampicin50	3	20.1163601	dinB		0.5	3.2		450	85701388.9	186666666.7	7151514.57	0.0313884786	5	0	7	1	2	1	3	2	3	3	6	1	2	1	8	7	4
rifampicin50	3	15.9395871	umuC		0.5	3.2		1350	88396267.4	191666666.7	4980413	0.0324963072	2	1	0	2	0	2	2	3	3	4	4	1	27	0	4	2	4
rifampicin50	3	20.9732555	umuC		0.5	3.2		1100	101271832	214166666.7	6841014.67	0.0374815362	6	2	143	7	5	3	7	18	0	4	6	0	4	1	7	2
rifampicin50	3	21.847549	dinB		0.5	3.2		1150	109119792	233333333.33	9105364.43	0.0417282127	2	9	9	13	6	8	3	5	1	2	4	7	2	1	4	8	3
rifampicin50	3	19.1526453	umuC		0.5	3.2		1400	120192274	258333333.33	7177547.67	0.047267356	9	3	1	4	4	198	2	4	6	3	4	22	9	3	4	0
rifampicin50	3	10.5087848	dinB		0.5	5.7		650	176233507	379166666.7	15852597	0.0740398818	0	15	16	0	9	6	1	4	32	3	1	2	124	2	9	0
rifampicin50	3	15.6402027	dinB		0.5	5.7		800	189767361	413333333.3	12286994.7	0.0816100443	8	2	11	5	8	9	5	26	1	5	344	8	2	4	2	21
rifampicin50	3	13.4785498	umuC		0.5	5.7		650	198315104	430000000	8625143.67	0.0853028065	25	2	10	1	3	11	5	3	16	3	9	2	6	3	4	9
rifampicin50	3	12.2153767	umuC		0.5	5.7		300	212273438	450000000	13841771.3	0.0897341211	4	3	3	4	3	13	3	4	1	15	7	7	44	2	3	9
rifampicin50	3	15.0744379	dinB		0.5	10		400	286312500	600000000	27878442.7	0.1229689808	20	38	5	117	408	3	4	9	3	9	32	15	6	22	7	8
rifampicin50	3	21.0156481	dinB		0.5	10		1600	282932031	605000000	23373631	0.1240768095	7	30	11	84	5	16	89	13	12	37	31	8	145	35	8	7
rifampicin50	3	14.8526534	dinB		0.5	10		400	329032118	716666666.7	22345221.2	0.1488183161	8	21	12	10	11	7	25	8	4	19	8	13	6	19	20	15
rifampicin50	3	12.9647862	umuC		0.5	10		1150	401934896	850000000	26660142.3	0.1783604136	47	6	7	5	17	4	60	14	8	13	48	15	9	12	30	20
rifampicin50	3	11.6432489	umuC		0.5	10		1500	407102865	875000000	20412916.8	0.1838995569	14	21	19	31	60	19	14	6	10	21	28	3	2	13	9	3
rifampicin50	3	10.7979673	umuC		0.5	10		550	430451389	933333333.3	18223331.9	0.1968242245	4	15	8	41	5	9	10	14	9	3	19	17	22	37	8	10
rifampicin50	3	9.49514495	dinB		0.5	32		700	747539931	1608333333	70767281.3	0.346381093	26	25	8	19	11	64	27	11	43	77	7	48	9	71	45	9
rifampicin50	3	11.1811864	dinB		0.5	32		650	799289063	1675000000	69485006.7	0.3611521418	15	655	25	178	13	41	105	11	14	56	93	21	13	32	25	41
rifampicin50	3	14.5202482	umuC		0.5	32		1250	851156250	1800000000	37861132.7	0.3888478582	22	34	43	145	59	70	24	184	41	23	31	85	1001	112	25	18
rifampicin50	3	15.76633	dinB		0.5	32		800	845536024	1841666667	73049937.3	0.3980797638	54	30	41	91	26	34	78	46	36	24	60	36	42	28	87	77
rifampicin50	3	12.0533464	umuC		0.5	32		1100	896265625	1900000000	44753367.7	0.4110044313	44	27	52	20	41	170	14	36	28	181	35	21	45	39	14	128
rifampicin50	3	12.3657523	dinB		0.5	57		1400	1040535156	2225000000	48601647.6	0.483013294	55	344	74	90	38	31	32	18	29	30	159	87	19	53	54	37
rifampicin50	3	11.8911939	umuC		0.5	57		1300	1056916580	2271666666.7	24003068.5	0.4933530281	80	28	25	26	49	90	23	72	41	45	39	24	38	50	199	32
rifampicin50	3	9.52357624	umuC		0.5	32		700	1091501736	2366666667	40682108.7	0.5144017726	27	21	42	93	52	31	92	17	33	21	24	13	36	169	22	60
rifampicin50	3	12.7003864	umuC		0.5	57		550	1190042535	2516666666.7	26107104.4	0.5476366322	128	58	24	62	32	145	95	172	46	37	53	52	24	39	48	181
rifampicin50	3	9.527774	dinB		0.5	57		900	1204898438	2525000000	54411589.6	0.5494830133	17	30	82	168	34	6	42	59	147	24	38	75	55	86	35	33
rifampicin50	3	9.40187465	umuC		0.5	57		800	1229861111	2666666667	28875118.1	0.580871492	808	40	28	64	27	24	51	21	28	22	34	89	22	41	50	55
rifampicin50	3	6.35371003	umuC		0.5	75		750	1276734375	2700000000	26149022	0.5882570163	29	7	29	136	3	48	22	61	114	24	35	21	25	22	40	15
rifampicin50	3	9.84817648	dinB		0.5	57		400	1274042969	2775000000	59560131.8	0.6048744461	17	24	236	24	38	32	47	27	66	33	66	68	74	32	78	50
rifampicin50	3	6.88220908	umuC		0.5	90		1200	1312950521	2783333333	29320061	0.6067208271	15	16	22	36	18	16	203	15	28	70	27	51	48	27	21	27
rifampicin50	3	7.47839298	dinB		0.5	90		600	1471840278	3166666667	36641470.9	0.6916543576	17	40	25	40	62	101	104	36	228	3	28	113	94	45	34	35
rifampicin50	3	7.2966657	umuC		0.5	57		1000	1513430990	3208333333	27048862.3	0.7008862629	23	65	25	80	25	21	28	115	27	36	21	56	58	35	23	34
rifampicin50	3	7.93673272	dinB		0.5	75		150	1566765625	3283333333.3	40517386.5	0.7175036928	32	40	26	219	31	115	43	24	90	44	22	244	32	26	61	33
rifampicin50	3	6.27266145	dinB		0.5	57		1100	1611277778	3466666667	54580661.5	0.7581240769	27	14	27	81	26	501	31	20	251	59	29	15	47	42	60	13
phage_T3	4	109.4641	wild-type	Demerec, M. and Fano, U.			BROTH			7500000
phage_T5	4	9.4311	wild-type	Demerec, M. and Fano, U.			BROTH			10000000
phage_T1	4	36.4071	T4,_T3,_T7_resistant	Demerec, M. and Fano, U.			BROTH			11000000
phage_T5	4	20.2858	T4,_T3,_T7_resistant	Demerec, M. and Fano, U.			BROTH			11000000
phage_T4	4	85.9981	wild-type	Demerec, M. and Fano, U.			BROTH			14000000
phage_T3	4	118.57	T6_resistant	Demerec, M. and Fano, U.			BROTH			16000000
phage_T3	4	132.5165	wild-type	Demerec, M. and Fano, U.			BROTH			16000000
phage_T1	4	8.7039	wild-type	Demerec, M. and Fano, U.			BROTH			16000000
phage_T4	4	117.7924	T1,_T6_resistant	Demerec, M. and Fano, U.			BROTH			18000000
phage_T7	4	114.6641	wild-type	Demerec, M. and Fano, U.			BROTH			21000000
phage_T4	4	100.3307	wild-type	Demerec, M. and Fano, U.			BROTH			22000000
phage_T5	4	9.7019	T4,_T3_resistant	Demerec, M. and Fano, U.			BROTH			23000000
phage_T1	4	18.0659	wild-type	Demerec, M. and Fano, U.			BROTH			23000000
phage_T1	4	4.8556	wild-type	Demerec, M. and Fano, U.			BROTH			24000000
phage_T6	4	44.3465	wild-type	Demerec, M. and Fano, U.			BROTH			25000000
phage_T6	4	115.2205	wild-type	Demerec, M. and Fano, U.			BROTH			26000000
phage_T3	4	86.6657	wild-type	Demerec, M. and Fano, U.			BROTH			29000000
phage_T3	4	49.221	wild-type	Demerec, M. and Fano, U.			BROTH			36000000
phage_T1	4	4.5144	wild-type	Demerec, M. and Fano, U.			BROTH			36000000
phage_T3	4	66.4665	wild-type	Demerec, M. and Fano, U.			BROTH			38000000
phage_T1	4	9.0129	wild-type	Demerec, M. and Fano, U.			BROTH			38000000
phage_T4	4	53.0066	wild-type	Demerec, M. and Fano, U.			BROTH			40000000
phage_T7	4	47.428	wild-type	Demerec, M. and Fano, U.			BROTH			40000000
phage_T5	4	5.1395	wild-type	Demerec, M. and Fano, U.			BROTH			41000000
phage_T1	4	15.7533	T6_resistant	Demerec, M. and Fano, U.			BROTH			44000000
phage_T1	4	14.1084	T4,_T3_resistant	Demerec, M. and Fano, U.			BROTH			45000000
phage_T7	4	43.6914	wild-type	Demerec, M. and Fano, U.			BROTH			45000000
phage_T6	4	57.81	wild-type	Demerec, M. and Fano, U.			BROTH			46000000
phage_T1	4	13.2028	wild-type	Demerec, M. and Fano, U.			BROTH			51000000
phage_T3	4	24.9458	wild-type	Demerec, M. and Fano, U.			BROTH			54000000
phage_T1	4	16.5111	wild-type	Demerec, M. and Fano, U.			BROTH			54000000
phage_T3	4	20.0662	T6_resistant	Demerec, M. and Fano, U.			BROTH			60000000
phage_T3	4	48.0429	wild-type	Demerec, M. and Fano, U.			BROTH			67000000
phage_T1	4	3.2815	wild-type	Demerec, M. and Fano, U.			BROTH			68000000
phage_T5	4	32.4308	wild-type	Demerec, M. and Fano, U.			BROTH			71000000
phage_T1	4	10.194	wild-type	Demerec, M. and Fano, U.			BROTH			72000000
phage_T5	4	5.9831	wild-type	Demerec, M. and Fano, U.			BROTH			72000000
phage_T1	4	9.4953	wild-type	Demerec, M. and Fano, U.			BROTH			120000000
phage_T5	4	5.7762	wild-type	Demerec, M. and Fano, U.			BROTH			120000000
phage_T5	4	1.5527	wild-type	Demerec, M. and Fano, U.			BROTH			120000000
phage_T7	4	11.9925		Arias-Sanchez, F.I. and Hall, A.R.			LB			132500000
phage_T5	4	26.9447	T1_resistant	Demerec, M. and Fano, U.			BROTH			140000000
streptomycin32	4	1.1025	sr32a	Newcombe, H.R. and McGregor, J.			BROTH			180000000
streptomycin32	4	0.5853	sr32a	Newcombe, H.R. and McGregor, J.			BROTH			180000000
streptomycin128	4	5.2793	sr128	Newcombe, H.R. and McGregor, J.			BROTH			210000000
streptomycin128	4	2.1002	sr128	Newcombe, H.R. and McGregor, J.			BROTH			220000000
phage_T4	4	15.9708		Arias-Sanchez, F.I. and Hall, A.R.			LB			232500000
phage_lambda	4	430.784		Arias-Sanchez, F.I. and Hall, A.R.			LB			232500000
streptomycin38.4	4	0.1199	wild-type	Newcombe, H.R. and Hawkiro, R.			BROTH			240000000
streptomycin38.4	4	0.1199	wild-type	Newcombe, H.R. and Hawkiro, R.			BROTH			240000000
streptomycin25	4	1.7557	T1_resistant	Demerec, M.			BROTH			280000000
ciprofloxacin0.06	4	25		Riesenfeld, C., Everett, M., Piddock, L.J.V. and Hall, B.g.			LB			290000000
streptomycin38.4	4	0.1408	wild-type	Newcombe, H.R. and Hawkiro, R.			BROTH			290000000
streptomycin32	4	0.5812	sr32a	Newcombe, H.R. and McGregor, J.			BROTH			300000000
phage_T1	4	9.3686	sr32a	Newcombe, H.R. and McGregor, J.			BROTH			300000000
streptomycin32	4	1.8158	sr32b	Newcombe, H.R. and McGregor, J.			BROTH			300000000
streptomycin64	4	1.1889	sr64	Newcombe, H.R. and McGregor, J.			BROTH			300000000
phage_T7	4	17.4901		Arias-Sanchez, F.I. and Hall, A.R.			LB			302000000
streptomycin32	4	1.9285	sr32b	Newcombe, H.R. and McGregor, J.			BROTH			310000000
streptomycin38.4	4	0.0188	wild-type	Newcombe, H.R. and Hawkiro, R.			BROTH			330000000
phage_T1	4	5.5095	sr32a	Newcombe, H.R. and McGregor, J.			BROTH			350000000
streptomycin38.4	4	0.0822	wild-type	Newcombe, H.R. and Hawkiro, R.			BROTH			350000000
streptomycin32	4	0.1961	sr32a	Newcombe, H.R. and McGregor, J.			BROTH			370000000
streptomycin38.4	4	0.1103	wild-type	Newcombe, H.R. and Hawkiro, R.			BROTH			370000000
phage_T1	4	8.6643	sr32a	Newcombe, H.R. and McGregor, J.			BROTH			400000000
streptomycin32	4	1.4234	sr32a	Newcombe, H.R. and McGregor, J.			BROTH			420000000
streptomycin38.4	4	0.0949	wild-type	Newcombe, H.R. and Hawkiro, R.			BROTH			430000000
streptomycin32	4	0.8433	sr32a	Newcombe, H.R. and McGregor, J.			BROTH			440000000
streptomycin25	4	3.8194	T6_resistant	Demerec, M.			BROTH			440000000
streptomycin32	4	0.5238	sr32a	Newcombe, H.R. and McGregor, J.			BROTH			450000000
phage_T1	4	4.9587	sr32a	Newcombe, H.R. and McGregor, J.			BROTH			450000000
streptomycin25	4	1.2695	wild-type	Demerec, M.			BROTH			480000000
streptomycin38.4	4	0.1702	wild-type	Newcombe, H.R. and Hawkiro, R.			BROTH			490000000
streptomycin32	4	0.2331	sr32a	Newcombe, H.R. and McGregor, J.			BROTH			500000000
phage_T1	4	13.0933	sr32a	Newcombe, H.R. and McGregor, J.			BROTH			500000000
phage_T1	4	5.6212	sr32a	Newcombe, H.R. and McGregor, J.			BROTH			500000000
streptomycin32	4	0.3744	sr32a	Newcombe, H.R. and McGregor, J.			BROTH			530000000
streptomycin64	4	1.0088	sr64	Newcombe, H.R. and McGregor, J.			BROTH			540000000
phage_T1	4	6.1213	sr32a	Newcombe, H.R. and McGregor, J.			BROTH			550000000
phage_T1	4	5.6017	sr32a	Newcombe, H.R. and McGregor, J.			BROTH			550000000
phage_T1	4	33	wild-type	Luria, S.E. and Delbrück, M.			BROTH			550000000
streptomycin32	4	0.2851	sr32a	Newcombe, H.R. and McGregor, J.			BROTH			570000000
phage_T1	4	4.2569	sr32a	Newcombe, H.R. and McGregor, J.			BROTH			600000000
phage_T1	4	2.4209	sr32a	Newcombe, H.R. and McGregor, J.			BROTH			650000000
phage_T1	4	6.74	wild-type	Newcombe, H.B.			BROTH			1250000000
streptomycin25	4	0.7732	wild-type	Demerec, M.			BROTH			1350000000
phage_T1	4	7.36	wild-type	Newcombe, H.B.			BROTH			1400000000
phage_T1	4	11.3	wild-type	Newcombe, H.B.			BROTH			1550000000
phage_T1	4	7.58	wild-type	Newcombe, H.B.			BROTH			1600000000
phage_T1	4	7.92	wild-type	Newcombe, H.B.			BROTH			1850000000
phage_T1	4	7.49	wild-type	Newcombe, H.B.			BROTH			1900000000
rifampicin100	4	5		Lindgren, P.K., Karlsson, Å. and Hughes, D.			LB			2000000000
phage_T1	4	6.49	wild-type	Newcombe, H.B.			BROTH			2100000000
phage_T1	4	4.27	wild-type	Newcombe, H.B.			BROTH			2300000000
phage_T1	4	21	wild-type	Luria, S.E. and Delbrück, M.			BROTH			2900000000
rifampicin100	4	102.265		Csörgő, B., Fehér, T., Tímár, E., Blattner, F.R. and Pósfai, G.			LB			2943330000
phage_T1	4	30	wild-type	Luria, S.E. and Delbrück, M.			BROTH			3200000000
rifampicin100	4	1.49803		Karve, S.M., Daniel, S., Chavhan, Y.D., Anand, A, Kharola, S.S. and Dey, S.			BROTH			3350000000
phage_T1	4	18	wild-type	Luria, S.E. and Delbrück, M.			BROTH			3400000000
rifampicin100	4	93.6724		Csörgő, B., Fehér, T., Tímár, E., Blattner, F.R. and Pósfai, G.			LB			3866670000
rifampicin100	4	7.83553		Karve, S.M., Daniel, S., Chavhan, Y.D., Anand, A, Kharola, S.S. and Dey, S.			BROTH			3950000000
phage_T1	4	14	wild-type	Luria, S.E. and Delbrück, M.			BROTH			4000000000
phage_T1	4	41	wild-type	Luria, S.E. and Delbrück, M.			BROTH			4000000000
rifampicin100	4	10.1399		Karve, S.M., Daniel, S., Chavhan, Y.D., Anand, A, Kharola, S.S. and Dey, S.			BROTH			4100000000
streptomycin200	4	0.22		Aguilar, C., Flores, N., Riveros-McKay, F., Sahonero-Canavasi, D., Beatriz Carmona, S., Geiger, O., Escalante, A. and Bolivar, F.			LB			4500000000
rifampicin100	4	1.34122		Karve, S.M., Daniel, S., Chavhan, Y.D., Anand, A, Kharola, S.S. and Dey, S.			BROTH			4550000000
rifampicin100	4	61.7414		Csörgő, B., Fehér, T., Tímár, E., Blattner, F.R. and Pósfai, G.			LB			5053330000
streptomycin200	4	0.16		Aguilar, C., Flores, N., Riveros-McKay, F., Sahonero-Canavasi, D., Beatriz Carmona, S., Geiger, O., Escalante, A. and Bolivar, F.			LB			6400000000
rifampicin100	4	1.31415		Karve, S.M., Daniel, S., Chavhan, Y.D., Anand, A, Kharola, S.S. and Dey, S.			BROTH			7800000000
streptomycin200	4	0.13		Aguilar, C., Flores, N., Riveros-McKay, F., Sahonero-Canavasi, D., Beatriz Carmona, S., Geiger, O., Escalante, A. and Bolivar, F.			LB			7900000000
rifampicin100	4	0.171444		Karve, S.M., Daniel, S., Chavhan, Y.D., Anand, A, Kharola, S.S. and Dey, S.			BROTH			8850000000
